# Supplementary material for: HLF gene is a poor prognostic factor in acute myeloid leukemia patients with FLT3-ITD/NPM1 mutations undergoing hematopoietic transplantation
Source: PLoS One. 2025 Oct 14;20(10):e0333690. doi: 10.1371/journal.pone.0333690 (PMC12520370; doi:10.1371/journal.pone.0333690)
Supplement: S1 Raw Figures — (XLS) [file pone.0333690.s001.xls]

## Sheet: Sheet1
FLT3-ITD+NPM1	FLT3-ITD+NPM1+DNMT3A
3.17111	3.60163
2.92048	3.50634
3.53922	4.61977
2.89633	3.81045
3.8744	3.13932
3.21714	3.23458
3.27386	3.19527
3.69255	3.41575
	3.00963
