# Supplementary material for: HLF gene is a poor prognostic factor in acute myeloid leukemia patients with FLT3-ITD/NPM1 mutations undergoing hematopoietic transplantation
Source: PLoS One. 2025 Oct 14;20(10):e0333690. doi: 10.1371/journal.pone.0333690 (PMC12520370; doi:10.1371/journal.pone.0333690)
Supplement: S4 Table — (XLSX) [file pone.0333690.s006.xlsx]

## Sheet: Sheet1
Clinical characteristics of patients with FLT3-ITD mutations
Patient ID	Sex	PCR	karyotype	mutations	ITD AR	WBC	HB	PLT	Transplantation	CR1	CR2	Status	Relapse
1	female	negative	Normal	ITD,NPM1,BCOR,WT1	1.66	12.23	123	22	1	1	1	0	0
2	female	AML1-ETO	t(8:21)(q22;q22)	ITD	0.42	28.1	71	80	0	1	1	0	0
3	female	negative	Normal	ITD,NPM1,DNMT3A,TP53	0.51	59.16	76	32	1	0	1	1	1
4	female	negative	Normal	ITD,NPM1,DNMT3A	0.82	47.36	49	53	1	1	1	1	1
5	female	negative	Normal	ITD,NPM1	0.63	32.1	116	90	0	0	1	1	1
6	male	negative	inv(9)(p11q13)	ITD,NPM1,DNMT3A,IDH2,NRAS,PTPN11	0.06	121	83	69	1	0	1	1	1
7	male	AML1-ETO	t(8:21)(q22;q22)	ITD	0.26	15.7	54	5	1	0	1	0	0
8	female	negative	Normal	ITD,TET2,BCOR,ETNK1，SRSF2	0.15	1	97	91	0	1	1	0	0
9	male	AML1-ETO	t(8:21)(q22;q22)	ITD,WT1	0.33	4.82	82	32	1	0	1	0	0
10	female	negative	Normal	ITD,NPM1,IDH2	0.46	297.83	66	13	1	1	1	0	0
11	female	negative	Normal	ITD,DNMT3A,RUNX1,TP53	1.63	19	76	49	1	0	0	1	1
12	female	negative	Normal	ITD	0.52	11.9	97	30	1	0	0	1	1
13	female	negative	Normal	ITD,TET2	0.72	12.5	105	28	0	0	0	1	1
14	male	negative	Normal	ITD,NPM1,IDH1	0.64	39.94	63	62	0	0	1	0	0
15	male	negative	+21	ITD,DNMT3A,CEBPA single mutation	0.11	242.89	117	43	1	1	1	0	0
16	male	negative	Normal	ITD,CEBPA double mutation,WT1	0.62	283.52	72	40	0	1	1	0	0
17	male	negative	+4，+8	ITD,TET2	0.29	112	110	13	0	0	1	1	1
18	female	negative	Normal	ITD,NPM1,DNMT3A,WT1	0.55	12.4	81	19	1	0	0	1	1
19	male	negative	Normal	ITD,NPM1,DNMT3A,PTEN	0.32	32.94	84	102	1	1	1	1	1
20	male	negative	Normal	ITD,NPM1,NRAS,PTPN11	0.18	21.02	67	40	1	1	1	0	0
21	female	negative	Normal	ITD,NPM1,IDH1	0.57	32	59	49	1	1	1	0	0
22	female	negative	Normal	ITD,NPM1	0.32	19.5	97	18	0	1	1	0	0
23	female	negative	inv(16)(p13q22)	ITD,CSF3R	0.64	23.22	74	28	1	1	1	0	0
24	male	negative	t(9;22)(q34;q11)	ITD,RUNX1	0.58	191	75	23	1	0	1	0	1
25	male	negative	Normal	ITD,DNMT3A非R882	7.72	183.25	103	23	1	0	0	1	1
26	male	negative	Normal	ITD,CEBPA double mutation	0.19	59.83	117	27	0	1	1	0	0
27	male	negative	Normal	ITD,CEBPA double mutation,TET2	0.74	384.64	93	37	1	1	1	0	0
28	male	negative	Normal	ITD,CEBPA double mutation	0.39	213	76	46	0	1	1	0	0
29	male	NA	Normal	ITD	0.58	11.66	74	4	1	0	1	0	0
30	female	negative	Normal	ITD,CEBPA double mutation	0.09	45.67	88	11	0	1	1	0	0
31	female	negative	Normal	ITD	0.48	3.63	53	76	0	0	1	1	1
32	male	negative	Normal	ITD,NPM1,DNMT3A非R882,IDH2	0.58	58.95	68	52	0	0	1	0	0
33	female	negative	Normal	ITD,NPM1,IDH2	0.11	3.2	92	133	0	0	1	0	0
34	female	negative	Normal	ITD,CEBPA double mutation,CSF3R,JAK3	0.05	10.85	108	39	1	1	1	0	0
35	male	negative	Normal	ITD,TET2，BCOR	0.81	209.9	104	238	1	1	1	0	0
36	male	AML1-ETO	t(8:21)(q22;q22)	ITD,KIT	0.18	14.46	65	9	0	1	1	0	0
37	female	AML1-ETO	t(8:21)(q22;q22)	ITD	0.64	70.31	92	19	0	1	1	0	0
38	female	negative	+15	ITD	0.55	14	59	32	0	1	1	0	0
39	male	negative	Normal	ITD,NPM1,DNMT3A,NRAS,PTPN11	0.64	162	98	48	0	0	1	0	0
40	female	negative	Normal	ITD,NPM1,DNMT3A,RUNX1,NRAS	0.61	21.44	57	57	0	1	1	1	1
41	female	negative	t(8:21)(q22;q22),-X	ITD	0.18	2.69	68	22	0	1	1	0	0
42	male	negative	Normal	ITD,NPM1,DNMT3A非R882	0.68	14.14	90	119	0	0	1	0	0
43	female	negative	Normal	ITD,NPM1,DNMT3A,IDH1	0.05	8.7	72	38	0	1	1	0	0
44	female	negative	Normal	ITD,CEBPA double mutation,WT1,NRAS	0.02	6.98	63	6	1	1	1	0	0
45	female	negative	Normal	ITD,RUNX1,WT1	0.39	4	80	6	1	1	1	1	1
46	female	DEK-NUP214	t(1;9)(p22;q34)	ITD	0.66	109	90	42	1	1	1	0	0
47	male	negative	Normal	ITD,NPM1,DNMT3A非R882	0.53	81.63	53	50	1	1	1	0	0
48	female	negative	Normal	ITD,CEBPA double mutation	0.52	167.34	101	14	0	1	1	0	0
49	female	negative	Normal	ITD,NPM1,WT1	0.75	18.5	105	17	1	1	1	0	0
50	male	AML1-ETO	t(8:21)(q22;q22),-Y	ITD	0.92	22.82	125	56	0	1	1	0	0
51	male	negative	Normal	ITD,NPM1,DNMT3A	3.91	85.93	70.2	47.2	0	0	1	1	1
52	male	negative	Normal	ITD,NPM1,TET2	0.68	50.32	131	23	0	1	1	0	0
53	female	negative	Normal	ITD,NPM1,IDH1	0.76	30.65	100	46	0	0	1	1	1
54	female	negative	Normal	ITD,CEBPA double mutation	0.11	36.2	75	23	0	1	1	0	0
55	female	negative	Normal	FLT3-ITD、NPM1、DNMT3A	0.262	71.9	93	130	1	0	1	1	1
56	male	negative	47[+8])(9)/46，XY[1]	FLT3-ITD、ASXL2、PHF6、RUNX1、U2AF1	0.025	1.19	68	37	0	1	1	0	0
57	female	negative	Normal	FLT3-ITD、FLT3-TKD、KDM6A、MFHAS1、NPM1、WT1	0.22	43.9	57	68	0	1	1	0	0
58	male	negative	Normal	FLT3-ITD、CEBPA(s)、GATA2、RUNX1、	0.483	431.91	72	29	0	0	1	0	0
59	male	negative	Normal	FLT3-ITD、CEBPA(d)、TCF3、WT1	0.231	46.56	128	57	1	1	1	0	0
60	female	negative	Normal	FLT3-ITD、NPM1、NRAS、TET2	0.053	2.26	70	79	0	1	1	0	0
61	male	negative	Normal	FLT3-ITD、RUNX1	0.604	41	69	34	0	0	1	0	0
62	female	negative	Normal	FLT3-ITD、NPM1、DNMT3A、IDH1、EGFR、MECOM	0.177	17.01	75	161	1	1	1	0	0
63	female	negative	Normal	FLT3-ITD、RUNX1	0.475	59.81	77	58	0	0	0	1	1
64	female	negative	46,XX,t(5;6)(q35;p21)[9]/46，XX[1]	FLT3-ITD，WT1、IDH1、TET2	0.235	6.76	48	140	0	0	1	0	0
65	female	DEK-NUP214	46,XY,t(6;9)(p23;q34)	FLT3-ITD、IDH1、IDH2、SF3B1、MYC	0.03	14.8	78	129	0	1	1	0	0
66	female	negative	Normal	FLT3-ITD、BCOR、NPM1、TET2、WT1、ANKRD26、BRCA2、PIM1	0.203	62.56	52	118	0	1	1	0	0
67	female	negative	inv(5)(p11q35)	ITD	0.58	36.24	69	432	0	0	1	1	1
68	male	negative	Normal	ITD,DNMT3A非R882,IDH1,RUNX1,PHF6	0.52	18.33	110	37	1	0	1	1	1
69	female	negative	Normal	ITD,NPM1	0.45	13.27	84	82	0	1	1	0	0
70	male	negative	Normal	FLT3-ITD、NPM1、DNMT3A、RAD21	0.501	150.16	110	302	0	0	0	0	0
71	female	negative	Normal	FLT3-ITD、CSMD1	0.764	133.09	125	70	0	0	0	1	1
72	male	MLL-ELL	46,XY,t(11;19)	FLT3-ITD、KRAS、NRAS、FLT3-p.Val579Ala-0.2	0.012	18.45	57	9	0	1	1	0	0
73	male	negative	Normal	FLT3-ITD、IDH1、NPM1、APC、FLT3-p.Asp839Gly-0.07、FLT3-p.Ile836del-0.024	0.209	10.39	101	79	0	0	1	0	0
74	male	negative	Normal	FLT3-ITD、WT1	0.673	74.8	66	98	1	0	1	0	0
75	male	negative	47,XY,+8[1]/49,idem,+21,+22[2]/46,XY[17]	FLT3-ITD、ASXL1、EP300、FAT1	0.013	4.43	124	57	0	0	1	0	0
76	female	negative	Normal	FLT3-ITD、NPM1、DNMT3A、FLT3-p.Ala445Leu-0.415、FLT3-p.Val592Ala-0.618(ins23.9)、	0.618	130	79	111	0	1	1	0	0
77	female	negative	Normal	FLT3-ITD、NPM1、DNMT3A、PTPN11、WT1	0.017	48.95	90	631	0	1	1	1	0
78	male	negative	53,XY,+1,+2,5q-,+6,+8,+11,+13,+19,-22,+m1[4]/53,idem,-20,+m2[1]/46,XY[5]	FLT3-ITD、TP53	0.98	3.21	91	278	1	1	1	1	0
79	male	CBFβ-MYH11	46,XY,add(3)(p26),?inv(16)(p13q22)[2]/46,XY[8]	FLT3-ITD、FLT3-TKD、KMT2D	0.027	62.4	99	19	0	1	1	0	0
80	female	dupMLL+	20q-	FLT3-ITD、U2AF1、KMT2C、SMC1A	0.666	14.87	66	23	1	0	1	0	0
81	male	negative	Normal	FLT3-ITD、ASXL2、ATM、IDH2、PTPRD、U2AF1	0.044	1.59	97	40	0	1	1	0	0
82	male	negative	Normal	FLT3-ITD、NPM1、DNMT3A、NRAS	0.008	5.4	72	49	1	0	0	0	0
83	female	negative	Normal	FLT3-ITD、NPM1、TET2	0.423	78.26	123	14	1	0	1	0	0
84	male	CBFβ-MYH11	47,XY,inv(16)(p13q22),+22[8]/46,XX[2].	FLT3-ITD、KIT、CBL、RUNX1、FLT3-TKD	0.337	15.26	115	37	0	1	1	0	0
