# Supplementary material for: HLF gene is a poor prognostic factor in acute myeloid leukemia patients with FLT3-ITD/NPM1 mutations undergoing hematopoietic transplantation
Source: PLoS One. 2025 Oct 14;20(10):e0333690. doi: 10.1371/journal.pone.0333690 (PMC12520370; doi:10.1371/journal.pone.0333690)
Supplement: S5 Table — (XLSX) [file pone.0333690.s007.xlsx]

## Sheet: Sheet1
Validation of HLF gene expression in TCGA database
the TCGA database (version 2024-08-05, 151 RNA-Seq)
clinical character of FLT3-ITD mutation AML patients
TCGA Patient	Sex	Cytogenetics	FLT3	NPM1	DNMT3A	HLF
TCGA-1	M	46,XY,9qh+[19]	p.612in_frame_insQGFYVDFREYEYDLKWEFPRENLEF	p.W288fs	p.R882C	3.60163
TCGA-2	F	N.D.	in_frame_ins	p.W288fs	p.R882H	3.50634
TCGA-3	F	46, XX[20]	p.602in_frame_insQMGVSKRKFRVWRI*I*S	p.W288fs	p.Q485*	4.61977
TCGA-4	M	46, XY[15]	p.574in_frame_insKPATDGTGDRLLR**VLLR*FQRK	p.W288fs	p.R882H	3.81045
TCGA-5	F	46, XX[20]	in_frame_ins	p.W288fs	p.F909C	3.13932
TCGA-6	F	46, XX[20]	in_frame_ins	p.W288fs	p.R882H	3.23458
TCGA-7	M	46, XY[20]	p.600in_frame_insNEYFYVDFREYEYD	p.W288fs	p.R882H	3.19527
TCGA-8	M	46,XY[20]	p.596in_frame_insDYVDFR	p.W288fs	p.R882H	3.41575
TCGA-9	F	46, XX[20]	p.T582in_frame_insMAGSSDNEYFYVDFREYES	p.W288fs	p.R882C	3.00963
TCGA-10	F	46,XX[20]	p.594in_frame_insSDNEYFYVDF	p.W288fs	p.L723fs	NA
TCGA-11	F	46,XX,9qh+[20]	p.605in_frame_insYDLKWE	p.W288fs		3.17111
TCGA-12	F	46,XX,del(3)(q23q26.2),der(7)t(1:7)(q32;q32),del(10)(q22q25),t(13;16)(q34;p11.2)dup(21)(q22)[cp20]	p.599in_frame_insSGSSDNEYFYVDFREYE	p.K263R		2.92048
TCGA-13	M	47,XY,+8 [19]	p.605in_frame_insSSDNEYFYVDFREYEYDLKWEF	p.W288fs		3.53922
TCGA-14	F	46, XX[20]	p.601in_frame_insSSDNEYFYVDFREYEYD	p.W287fs		2.89633
TCGA-15	M	46, XY[20]	p.599in_frame_insMVQVTGSSDNEYFYVDFREYE	p.W288fs		3.8744
TCGA-16	F	46, XX[20]	p.598in_frame_insAGSSDNEYFYVDFREY	p.W288fs		3.21714
TCGA-17	M	46,XY[20]	p.600in_frame_insEYEYEYEY	p.W288fs		3.27386
TCGA-18	M	46, XY[20]	p.596in_frame_insDNEYFYVDFRE	p.W288fs		3.69255
TCGA-19	F	46, XX[20]	p.602in_frame_insNVDFREYEYDL	p.W288fs		NA
